# Supplementary material for: Update of safety profile of bile acid sequestrants: A real-world pharmacovigilance study of the FDA adverse event reporting system
Source: PLoS One. 2025 Jul 15;20(7):e0328371. doi: 10.1371/journal.pone.0328371 (PMC12262908; doi:10.1371/journal.pone.0328371)
Supplement: S1 Table — (XLSX) [file pone.0328371.s001.xlsx]

## Sheet: Sheet1
Item	Number of target adverse event reports	Number of other adverse event reports	Total
Target Drug	a	b	a+b
Other Drugs	c	d	c+d
Total	a+c	b+d	a+c+b+d
S1 Table. Example of the fourfold table for disproportionality analysis in pharmacovigilance.
