# Supplementary material for: Update of safety profile of bile acid sequestrants: A real-world pharmacovigilance study of the FDA adverse event reporting system
Source: PLoS One. 2025 Jul 15;20(7):e0328371. doi: 10.1371/journal.pone.0328371 (PMC12262908; doi:10.1371/journal.pone.0328371)
Supplement: S2 Table — Notes: a, number of reports containing both the target drug and the target adverse drug reaction; b, number of reports containing the target drug but associated with other adverse drug reactions; c, number of reports containing the target adverse drug reaction but associated with other drugs; d, number of reports containing other drugs and other adverse drug reactions. Abbreviations: 95%CI, 95% confidence interval; N, the number of reports; χ2, chi-squared; IC, information component; IC025, the lower limit of 95% CI of the IC; E(IC), the IC expectations; V(IC), the variance of IC; EBGM, empirical Bayesian geometric mean; EBGM05, the lower limit of 95% CI of EBGM. (XLSX) [file pone.0328371.s002.xlsx]

## Sheet: Sheet1
Algorithm	Formula	Threshold value
ROR	ROR = (a/c)/(b/d) = ad/bc	lower limit of 95% CI>1, N≥3
	95%CI = eln(ROR)±1.96(1/a+1/b+1/c+1/d)^0.5
PRR	PRR = [a/(a+b)]/[c/(c+d)]	PRR≥2, χ2≥4, N≥3
	χ2 = [(ad-bc)^2](a+b+c+d)/[(a+b)(c+d)(a+c)(b+d)]
BCPNN	IC = log2a(a+b+c+d)/[(a+c)(a+b)]	IC025>0
	95%CI = E(IC) ± 2V(IC)^0.5
MGPS	EBGM = a(a+b+c+d)/[(a+c)/(a+b)]	EBGM05>2
	95%CI = eln(EBGM)±1.96(1/a+1/b+1/c+1/d)^0.5
S2 Table. Formulas and signal detection thresholds for ROR, PRR, BCPNN, and MGPS.
Notes: a, number of reports containing both the target drug and the target adverse drug reaction; b, number of reports containing the target drug but associated with other adverse drug reactions; c, number of reports containing the target adverse drug reaction but associated with other drugs; d, number of reports containing other drugs and other adverse drug reactions. Abbreviations: 95%CI, 95% c…
