# Supplementary material for: Update of safety profile of bile acid sequestrants: A real-world pharmacovigilance study of the FDA adverse event reporting system
Source: PLoS One. 2025 Jul 15;20(7):e0328371. doi: 10.1371/journal.pone.0328371 (PMC12262908; doi:10.1371/journal.pone.0328371)
Supplement: S3 Table — (XLSX) [file pone.0328371.s003.xlsx]

## Sheet: Sheet1
PT	N	ROR (95% CI)	PRR (χ2)	EBGM(EBGML-EBGMU)	IC (IC025)
diarrhoea	113	3.87 ( 3.21 - 4.68 )	3.76 ( 231.16 )	3.76 ( 3.11 - 4.54 )	1.91 ( 1.6 )
constipation	55	5.85 ( 4.48 - 7.64 )	5.76 ( 216.91 )	5.76 ( 4.41 - 7.52 )	2.53 ( 2.02 )
throat irritation	54	22.86 ( 17.46 - 29.93 )	22.44 ( 1104.85 )	22.4 ( 17.1 - 29.33 )	4.49 ( 3.62 )
retching	45	42.38 ( 31.55 - 56.93 )	41.72 ( 1782.52 )	41.57 ( 30.95 - 55.84 )	5.38 ( 4.04 )
abdominal discomfort	43	5.29 ( 3.92 - 7.16 )	5.23 ( 147.41 )	5.23 ( 3.87 - 7.06 )	2.39 ( 1.81 )
abdominal pain upper	38	3.59 ( 2.61 - 4.94 )	3.55 ( 69.99 )	3.55 ( 2.58 - 4.89 )	1.83 ( 1.27 )
foreign body in throat	38	406.62 ( 293.55 - 563.25 )	401.16 ( 14633.46 )	387.04 ( 279.41 - 536.13 )	8.6 ( 4.68 )
choking	32	34.96 ( 24.66 - 49.56 )	34.58 ( 1040.46 )	34.47 ( 24.32 - 48.87 )	5.11 ( 3.59 )
oropharyngeal pain	21	4.24 ( 2.76 - 6.52 )	4.22 ( 51.62 )	4.22 ( 2.74 - 6.48 )	2.08 ( 1.26 )
dysgeusia	21	5.41 ( 3.52 - 8.31 )	5.37 ( 74.85 )	5.37 ( 3.5 - 8.25 )	2.43 ( 1.55 )
dyspepsia	19	3.85 ( 2.45 - 6.04 )	3.83 ( 39.72 )	3.83 ( 2.44 - 6.01 )	1.94 ( 1.1 )
abdominal distension	19	3.67 ( 2.34 - 5.77 )	3.65 ( 36.67 )	3.65 ( 2.33 - 5.74 )	1.87 ( 1.04 )
flatulence	18	6.81 ( 4.29 - 10.83 )	6.78 ( 88.67 )	6.77 ( 4.26 - 10.77 )	2.76 ( 1.71 )
dysphagia	17	4.17 ( 2.59 - 6.72 )	4.16 ( 40.77 )	4.15 ( 2.58 - 6.69 )	2.05 ( 1.14 )
choking sensation	17	57.43 ( 35.61 - 92.63 )	57.09 ( 932.12 )	56.8 ( 35.22 - 91.62 )	5.83 ( 3.11 )
tooth discolouration	10	67.2 ( 36.05 - 125.26 )	66.96 ( 645.87 )	66.56 ( 35.71 - 124.08 )	6.06 ( 2.38 )
oropharyngeal discomfort	10	24.01 ( 12.9 - 44.71 )	23.93 ( 219.3 )	23.88 ( 12.83 - 44.47 )	4.58 ( 2.08 )
foreign body in mouth	8	2514.22 ( 1165.31 - 5424.57 )	2507.09 ( 16312.25 )	2040.84 ( 945.9 - 4403.24 )	10.99 ( 2.11 )
abnormal faeces	7	19.97 ( 9.51 - 41.97 )	19.93 ( 125.63 )	19.89 ( 9.47 - 41.79 )	4.31 ( 1.54 )
frequent bowel movements	6	5.39 ( 2.42 - 12.01 )	5.38 ( 21.39 )	5.38 ( 2.41 - 11.98 )	2.43 ( 0.63 )
oral discomfort	6	7.79 ( 3.49 - 17.35 )	7.77 ( 35.39 )	7.77 ( 3.49 - 17.31 )	2.96 ( 0.89 )
reaction to excipient	6	47.79 ( 21.41 - 106.65 )	47.69 ( 273.09 )	47.49 ( 21.28 - 105.98 )	5.57 ( 1.54 )
faeces soft	5	17.52 ( 7.28 - 42.15 )	17.49 ( 77.61 )	17.46 ( 7.26 - 42.02 )	4.13 ( 1.04 )
anorectal discomfort	5	24.19 ( 10.05 - 58.22 )	24.15 ( 110.72 )	24.1 ( 10.01 - 58 )	4.59 ( 1.13 )
faeces discoloured	5	5.33 ( 2.22 - 12.82 )	5.32 ( 17.54 )	5.32 ( 2.21 - 12.79 )	2.41 ( 0.45 )
eructation	5	5.84 ( 2.43 - 14.04 )	5.83 ( 20 )	5.83 ( 2.42 - 14.01 )	2.54 ( 0.51 )
concomitant disease aggravated	4	14.32 ( 5.37 - 38.22 )	14.31 ( 49.44 )	14.29 ( 5.36 - 38.12 )	3.84 ( 0.67 )
foreign body in respiratory tract	4	64.42 ( 24.09 - 172.26 )	64.33 ( 247.94 )	63.96 ( 23.92 - 171.03 )	6 ( 0.94 )
proctalgia	3	11.97 ( 3.86 - 37.16 )	11.96 ( 30.09 )	11.95 ( 3.85 - 37.08 )	3.58 ( 0.23 )
nocturia	3	7.21 ( 2.32 - 22.38 )	7.21 ( 16.02 )	7.2 ( 2.32 - 22.35 )	2.85 ( 0.05 )
Key adverse reaction signals for cholestyramine in female patients.

## Sheet: Sheet2
PT	N	ROR (95% CI)	PRR (χ2)	EBGM(EBGML-EBGMU)	IC (IC025)
diarrhoea	53	5.8 ( 4.4 - 7.65 )	5.54 ( 198.89 )	5.53 ( 4.2 - 7.3 )	2.47 ( 1.95 )
constipation	22	7.06 ( 4.63 - 10.78 )	6.92 ( 111.85 )	6.92 ( 4.54 - 10.57 )	2.79 ( 1.85 )
abdominal pain upper	20	7.89 ( 5.07 - 12.29 )	7.75 ( 117.79 )	7.74 ( 4.97 - 12.06 )	2.95 ( 1.91 )
blood glucose increased	14	3.86 ( 2.28 - 6.54 )	3.82 ( 29.2 )	3.82 ( 2.25 - 6.47 )	1.93 ( 0.93 )
abdominal discomfort	12	5.57 ( 3.15 - 9.84 )	5.51 ( 44.38 )	5.51 ( 3.12 - 9.73 )	2.46 ( 1.23 )
throat irritation	11	23.39 ( 12.91 - 42.4 )	23.14 ( 232.83 )	23.11 ( 12.75 - 41.89 )	4.53 ( 2.18 )
dysgeusia	11	10.3 ( 5.68 - 18.66 )	10.19 ( 91.22 )	10.18 ( 5.62 - 18.46 )	3.35 ( 1.69 )
flatulence	9	10.62 ( 5.51 - 20.47 )	10.53 ( 77.63 )	10.52 ( 5.46 - 20.29 )	3.4 ( 1.51 )
choking	9	32.66 ( 16.93 - 63 )	32.36 ( 273.17 )	32.31 ( 16.75 - 62.32 )	5.01 ( 2.05 )
foreign body in throat	8	221.37 ( 109.96 - 445.69 )	219.54 ( 1720.95 )	217.09 ( 107.83 - 437.07 )	7.76 ( 2.15 )
retching	7	24.49 ( 11.64 - 51.53 )	24.32 ( 156.37 )	24.29 ( 11.54 - 51.11 )	4.6 ( 1.61 )
oropharyngeal pain	6	5.5 ( 2.47 - 12.28 )	5.48 ( 21.97 )	5.47 ( 2.45 - 12.22 )	2.45 ( 0.64 )
gastrointestinal disorder	6	5.77 ( 2.58 - 12.87 )	5.74 ( 23.49 )	5.74 ( 2.57 - 12.8 )	2.52 ( 0.68 )
choking sensation	6	90.18 ( 40.34 - 201.62 )	89.63 ( 523.45 )	89.22 ( 39.91 - 199.46 )	6.48 ( 1.62 )
oropharyngeal discomfort	6	60.51 ( 27.08 - 135.19 )	60.14 ( 347.89 )	59.96 ( 26.83 - 133.96 )	5.91 ( 1.57 )
dysphonia	5	6.27 ( 2.6 - 15.09 )	6.24 ( 22.01 )	6.24 ( 2.59 - 15.02 )	2.64 ( 0.55 )
irritable bowel syndrome	5	28.53 ( 11.84 - 68.76 )	28.39 ( 131.97 )	28.35 ( 11.77 - 68.32 )	4.83 ( 1.17 )
foreign body in respiratory tract	5	207.18 ( 85.64 - 501.23 )	206.11 ( 1009.87 )	203.95 ( 84.3 - 493.42 )	7.67 ( 1.36 )
gastrointestinal sounds abnormal	4	54.3 ( 20.31 - 145.18 )	54.08 ( 207.84 )	53.93 ( 20.17 - 144.19 )	5.75 ( 0.92 )
therapeutic response unexpected	4	6.44 ( 2.41 - 17.19 )	6.42 ( 18.3 )	6.41 ( 2.4 - 17.13 )	2.68 ( 0.33 )
reaction to food additive	3	2535.03 ( 759.87 - 8457.14 )	2527.13 ( 6701.32 )	2235.65 ( 670.14 - 7458.4 )	11.13 ( 0.45 )
gallbladder disorder	3	15.27 ( 4.91 - 47.45 )	15.22 ( 39.84 )	15.21 ( 4.9 - 47.27 )	3.93 ( 0.29 )
throat tightness	3	10.81 ( 3.48 - 33.59 )	10.78 ( 26.62 )	10.78 ( 3.47 - 33.48 )	3.43 ( 0.2 )
foreign body in mouth	3	4164.69 ( 1194.91 - 14515.46 )	4151.72 ( 10252.25 )	3419.24 ( 981.03 - 11917.29 )	11.74 ( 0.4 )
acidosis hyperchloraemic	3	299 ( 95.43 - 936.81 )	298.07 ( 874.78 )	293.57 ( 93.7 - 919.79 )	8.2 ( 0.53 )
Key adverse reaction signals for cholestyramine in male patients.

## Sheet: Sheet3
PT	N	ROR (95% CI)	PRR (χ2)	EBGM(EBGML-EBGMU)	IC (IC025)
dysphagia	40	21.89 ( 15.97 - 29.99 )	21.24 ( 772.05 )	21.23 ( 15.49 - 29.08 )	4.41 ( 3.37 )
choking	25	59.76 ( 40.2 - 88.82 )	58.63 ( 1413.08 )	58.49 ( 39.35 - 86.93 )	5.87 ( 3.61 )
constipation	21	4.84 ( 3.14 - 7.44 )	4.77 ( 62.85 )	4.77 ( 3.1 - 7.35 )	2.25 ( 1.41 )
flatulence	18	14.91 ( 9.36 - 23.75 )	14.72 ( 230.23 )	14.71 ( 9.24 - 23.43 )	3.88 ( 2.43 )
abdominal distension	10	4.2 ( 2.25 - 7.83 )	4.18 ( 24.19 )	4.17 ( 2.24 - 7.78 )	2.06 ( 0.82 )
blood cholesterol increased	7	6.5 ( 3.09 - 13.67 )	6.47 ( 32.41 )	6.47 ( 3.08 - 13.6 )	2.69 ( 0.92 )
foreign body in throat	7	156.68 ( 74.36 - 330.11 )	155.84 ( 1069.96 )	154.83 ( 73.49 - 326.22 )	7.27 ( 1.91 )
throat irritation	6	5.43 ( 2.43 - 12.1 )	5.41 ( 21.55 )	5.4 ( 2.42 - 12.05 )	2.43 ( 0.64 )
foreign body	5	52.62 ( 21.84 - 126.76 )	52.42 ( 251.68 )	52.31 ( 21.72 - 126.01 )	5.71 ( 1.27 )
haematochezia	5	5.08 ( 2.11 - 12.24 )	5.07 ( 16.34 )	5.07 ( 2.11 - 12.2 )	2.34 ( 0.41 )
foreign body in respiratory tract	5	175.57 ( 72.72 - 423.89 )	174.9 ( 858.24 )	173.63 ( 71.92 - 419.21 )	7.44 ( 1.36 )
retching	5	10.07 ( 4.18 - 24.24 )	10.03 ( 40.67 )	10.03 ( 4.17 - 24.14 )	3.33 ( 0.82 )
eructation	4	10.15 ( 3.8 - 27.1 )	10.13 ( 32.89 )	10.12 ( 3.79 - 27.02 )	3.34 ( 0.55 )
odynophagia	4	34 ( 12.73 - 90.79 )	33.9 ( 127.54 )	33.85 ( 12.68 - 90.39 )	5.08 ( 0.87 )
poor quality drug administered	3	19.73 ( 6.35 - 61.28 )	19.69 ( 53.18 )	19.67 ( 6.33 - 61.1 )	4.3 ( 0.35 )
clostridium difficile infection	3	6.96 ( 2.24 - 21.6 )	6.94 ( 15.26 )	6.94 ( 2.24 - 21.56 )	2.8 ( 0.04 )
Key adverse reaction signals for colestipol in female patients.

## Sheet: Sheet4
PT	N	ROR (95% CI)	PRR (χ2)	EBGM(EBGML-EBGMU)	IC (IC025)
constipation	13	9.35 ( 5.38 - 16.24 )	9.1 ( 94.01 )	9.1 ( 5.24 - 15.8 )	3.19 ( 1.74 )
dysphagia	12	17.19 ( 9.68 - 30.52 )	16.74 ( 177.84 )	16.74 ( 9.43 - 29.71 )	4.06 ( 2.11 )
choking	10	81.86 ( 43.7 - 153.34 )	79.99 ( 778.81 )	79.84 ( 42.62 - 149.57 )	6.32 ( 2.41 )
abdominal distension	6	9.74 ( 4.35 - 21.8 )	9.62 ( 46.38 )	9.62 ( 4.3 - 21.53 )	3.27 ( 1.01 )
foreign body in throat	6	370.29 ( 164.87 - 831.66 )	365.18 ( 2160.85 )	362.12 ( 161.23 - 813.3 )	8.5 ( 1.68 )
abdominal discomfort	6	6.2 ( 2.77 - 13.87 )	6.13 ( 25.79 )	6.12 ( 2.74 - 13.71 )	2.61 ( 0.72 )
foreign body	5	163.51 ( 67.6 - 395.49 )	161.63 ( 795.26 )	161.03 ( 66.57 - 389.5 )	7.33 ( 1.35 )
foreign body in respiratory tract	3	275.79 ( 88.28 - 861.57 )	273.88 ( 810.53 )	272.16 ( 87.12 - 850.23 )	8.09 ( 0.53 )
throat irritation	3	14.11 ( 4.53 - 43.94 )	14.02 ( 36.29 )	14.02 ( 4.5 - 43.64 )	3.81 ( 0.27 )
blood creatine phosphokinase increased	3	8.4 ( 2.7 - 26.14 )	8.35 ( 19.41 )	8.34 ( 2.68 - 25.98 )	3.06 ( 0.11 )
Key adverse reaction signals for colestipol in male patients.

## Sheet: Sheet5
PT	N	ROR (95% CI)	PRR (χ2)	EBGM(EBGML-EBGMU)	IC (IC025)
constipation	145	10.04 ( 8.51 - 11.85 )	9.75 ( 1140.38 )	9.73 ( 8.25 - 11.49 )	3.28 ( 2.96 )
dysphagia	81	12.94 ( 10.38 - 16.12 )	12.72 ( 874.07 )	12.69 ( 10.19 - 15.82 )	3.67 ( 3.15 )
dyspepsia	58	7.58 ( 5.85 - 9.83 )	7.5 ( 326.77 )	7.49 ( 5.78 - 9.71 )	2.9 ( 2.38 )
abdominal discomfort	55	4.33 ( 3.32 - 5.65 )	4.29 ( 139.09 )	4.29 ( 3.29 - 5.59 )	2.1 ( 1.63 )
myalgia	54	4.27 ( 3.27 - 5.59 )	4.23 ( 133.65 )	4.23 ( 3.23 - 5.53 )	2.08 ( 1.61 )
muscle spasms	46	3.07 ( 2.29 - 4.1 )	3.04 ( 63.32 )	3.04 ( 2.28 - 4.07 )	1.61 ( 1.12 )
flatulence	39	9.5 ( 6.93 - 13.02 )	9.43 ( 293.6 )	9.41 ( 6.87 - 12.91 )	3.23 ( 2.5 )
abdominal distension	38	4.72 ( 3.43 - 6.5 )	4.69 ( 110.39 )	4.69 ( 3.4 - 6.45 )	2.23 ( 1.63 )
blood cholesterol increased	35	9.64 ( 6.91 - 13.44 )	9.57 ( 268.39 )	9.56 ( 6.85 - 13.33 )	3.26 ( 2.47 )
treatment noncompliance	27	8.67 ( 5.94 - 12.66 )	8.62 ( 181.78 )	8.61 ( 5.9 - 12.57 )	3.11 ( 2.21 )
gastrooesophageal reflux disease	26	4.24 ( 2.88 - 6.24 )	4.22 ( 63.96 )	4.22 ( 2.87 - 6.2 )	2.08 ( 1.36 )
therapeutic response unexpected	25	7.78 ( 5.25 - 11.53 )	7.74 ( 146.76 )	7.74 ( 5.22 - 11.46 )	2.95 ( 2.05 )
choking	15	10.41 ( 6.27 - 17.29 )	10.38 ( 126.98 )	10.36 ( 6.24 - 17.21 )	3.37 ( 1.99 )
retching	14	8.33 ( 4.93 - 14.08 )	8.3 ( 89.87 )	8.3 ( 4.91 - 14.02 )	3.05 ( 1.73 )
blood glucose decreased	13	3.56 ( 2.06 - 6.13 )	3.55 ( 23.8 )	3.55 ( 2.06 - 6.11 )	1.83 ( 0.81 )
blood triglycerides increased	11	10.32 ( 5.71 - 18.65 )	10.29 ( 92.19 )	10.28 ( 5.69 - 18.58 )	3.36 ( 1.7 )
foreign body trauma	10	160.25 ( 85.56 - 300.14 )	159.89 ( 1543.9 )	156.36 ( 83.48 - 292.85 )	7.29 ( 2.49 )
eructation	9	6.74 ( 3.51 - 12.97 )	6.73 ( 43.9 )	6.73 ( 3.5 - 12.94 )	2.75 ( 1.18 )
oesophageal obstruction	9	165.65 ( 85.48 - 321.03 )	165.32 ( 1436.18 )	161.54 ( 83.36 - 313.06 )	7.34 ( 2.32 )
foreign body	9	27.97 ( 14.53 - 53.87 )	27.92 ( 232.67 )	27.81 ( 14.44 - 53.56 )	4.8 ( 2 )
low density lipoprotein increased	6	12.49 ( 5.61 - 27.84 )	12.48 ( 63.24 )	12.46 ( 5.59 - 27.76 )	3.64 ( 1.15 )
foreign body in throat	6	39.47 ( 17.68 - 88.09 )	39.41 ( 223.38 )	39.2 ( 17.56 - 87.5 )	5.29 ( 1.51 )
gastrointestinal pain	5	5.99 ( 2.49 - 14.41 )	5.99 ( 20.75 )	5.98 ( 2.49 - 14.38 )	2.58 ( 0.53 )
muscle disorder	5	8.1 ( 3.37 - 19.48 )	8.09 ( 31.06 )	8.09 ( 3.36 - 19.45 )	3.02 ( 0.71 )
faecaloma	5	14.03 ( 5.83 - 33.77 )	14.02 ( 60.34 )	13.99 ( 5.82 - 33.67 )	3.81 ( 0.96 )
muscle injury	4	7.65 ( 2.87 - 20.39 )	7.64 ( 23.06 )	7.63 ( 2.86 - 20.36 )	2.93 ( 0.42 )
bowel movement irregularity	4	7.98 ( 2.99 - 21.29 )	7.98 ( 24.38 )	7.97 ( 2.99 - 21.25 )	2.99 ( 0.44 )
blood cholesterol abnormal	4	11.86 ( 4.45 - 31.64 )	11.85 ( 39.67 )	11.83 ( 4.43 - 31.56 )	3.56 ( 0.61 )
sensation of foreign body	4	5.62 ( 2.11 - 15 )	5.62 ( 15.18 )	5.62 ( 2.11 - 14.98 )	2.49 ( 0.25 )
faeces hard	3	12.34 ( 3.98 - 38.32 )	12.34 ( 31.2 )	12.32 ( 3.97 - 38.24 )	3.62 ( 0.24 )
oesophageal pain	3	8.63 ( 2.78 - 26.79 )	8.63 ( 20.2 )	8.62 ( 2.78 - 26.74 )	3.11 ( 0.12 )
oesophageal spasm	3	17.99 ( 5.79 - 55.88 )	17.98 ( 47.98 )	17.93 ( 5.77 - 55.71 )	4.16 ( 0.33 )
incorrect dosage administered	3	9.21 ( 2.97 - 28.59 )	9.2 ( 21.91 )	9.19 ( 2.96 - 28.54 )	3.2 ( 0.15 )
malabsorption	3	8.45 ( 2.72 - 26.23 )	8.45 ( 19.67 )	8.44 ( 2.72 - 26.19 )	3.08 ( 0.12 )
high density lipoprotein decreased	3	19.68 ( 6.34 - 61.15 )	19.67 ( 53.01 )	19.62 ( 6.31 - 60.95 )	4.29 ( 0.35 )
Key adverse reaction signals for colesevelam in female patients.

## Sheet: Sheet6
PT	N	ROR (95% CI)	PRR (χ2)	EBGM(EBGML-EBGMU)	IC (IC025)
constipation	63	10.98 ( 8.54 - 14.12 )	10.63 ( 551.07 )	10.62 ( 8.26 - 13.66 )	3.41 ( 2.84 )
myalgia	34	7.07 ( 5.04 - 9.93 )	6.96 ( 173.83 )	6.95 ( 4.95 - 9.77 )	2.8 ( 2.08 )
muscle spasms	24	5.4 ( 3.61 - 8.08 )	5.34 ( 84.88 )	5.34 ( 3.57 - 7.99 )	2.42 ( 1.6 )
abdominal discomfort	22	5.47 ( 3.59 - 8.33 )	5.41 ( 79.3 )	5.41 ( 3.55 - 8.24 )	2.44 ( 1.58 )
dysphagia	21	7.13 ( 4.64 - 10.97 )	7.06 ( 109.36 )	7.06 ( 4.59 - 10.85 )	2.82 ( 1.85 )
abdominal distension	20	7.8 ( 5.02 - 12.13 )	7.73 ( 117.23 )	7.72 ( 4.97 - 12 )	2.95 ( 1.91 )
blood triglycerides increased	17	24.48 ( 15.18 - 39.49 )	24.26 ( 378.4 )	24.21 ( 15.01 - 39.05 )	4.6 ( 2.72 )
dyspepsia	16	6.75 ( 4.13 - 11.04 )	6.7 ( 77.61 )	6.69 ( 4.09 - 10.95 )	2.74 ( 1.62 )
flatulence	15	9.48 ( 5.7 - 15.76 )	9.41 ( 112.67 )	9.4 ( 5.65 - 15.63 )	3.23 ( 1.9 )
blood cholesterol increased	13	10.86 ( 6.29 - 18.75 )	10.79 ( 115.46 )	10.78 ( 6.25 - 18.61 )	3.43 ( 1.89 )
gastrooesophageal reflux disease	12	6.43 ( 3.64 - 11.35 )	6.39 ( 54.64 )	6.39 ( 3.62 - 11.28 )	2.68 ( 1.37 )
pancreatitis	9	5.01 ( 2.6 - 9.64 )	4.99 ( 28.7 )	4.98 ( 2.59 - 9.6 )	2.32 ( 0.92 )
blood creatine phosphokinase increased	8	5.38 ( 2.69 - 10.78 )	5.36 ( 28.41 )	5.36 ( 2.68 - 10.74 )	2.42 ( 0.89 )
diverticulitis	4	5.87 ( 2.2 - 15.67 )	5.86 ( 16.13 )	5.86 ( 2.2 - 15.63 )	2.55 ( 0.28 )
foreign body trauma	4	159.47 ( 59.34 - 428.55 )	159.12 ( 619.01 )	156.73 ( 58.32 - 421.19 )	7.29 ( 0.98 )
muscle disorder	3	11.79 ( 3.8 - 36.61 )	11.77 ( 29.54 )	11.76 ( 3.79 - 36.52 )	3.56 ( 0.23 )
coeliac disease	3	22.54 ( 7.25 - 70.04 )	22.5 ( 61.52 )	22.46 ( 7.23 - 69.79 )	4.49 ( 0.37 )
potentiating drug interaction	3	24.02 ( 7.73 - 74.63 )	23.98 ( 65.91 )	23.92 ( 7.7 - 74.35 )	4.58 ( 0.38 )
blood triglycerides decreased	3	219.71 ( 69.96 - 690.03 )	219.34 ( 638.56 )	214.83 ( 68.4 - 674.7 )	7.75 ( 0.52 )
low density lipoprotein increased	3	12.23 ( 3.94 - 37.98 )	12.21 ( 30.84 )	12.2 ( 3.93 - 37.88 )	3.61 ( 0.24 )
brain natriuretic peptide increased	3	24.98 ( 8.04 - 77.62 )	24.94 ( 68.77 )	24.88 ( 8.01 - 77.32 )	4.64 ( 0.39 )
fractional exhaled nitric oxide increased	3	375.89 ( 118.69 - 1190.47 )	375.26 ( 1080.74 )	362.21 ( 114.37 - 1147.14 )	8.5 ( 0.51 )
plantar fasciitis	3	36.79 ( 11.83 - 114.41 )	36.73 ( 103.91 )	36.6 ( 11.77 - 113.83 )	5.19 ( 0.44 )
obstructive airways disorder	3	8.39 ( 2.7 - 26.04 )	8.38 ( 19.47 )	8.37 ( 2.7 - 25.99 )	3.07 ( 0.11 )
myoglobin blood increased	3	36.19 ( 11.64 - 112.55 )	36.13 ( 102.13 )	36.01 ( 11.58 - 111.98 )	5.17 ( 0.44 )
secretion discharge	3	9.64 ( 3.1 - 29.92 )	9.62 ( 23.16 )	9.61 ( 3.1 - 29.85 )	3.27 ( 0.16 )
sensation of foreign body	3	19.79 ( 6.37 - 61.5 )	19.76 ( 53.34 )	19.73 ( 6.35 - 61.29 )	4.3 ( 0.35 )
high density lipoprotein decreased	3	18.75 ( 6.03 - 58.24 )	18.72 ( 50.23 )	18.69 ( 6.01 - 58.05 )	4.22 ( 0.34 )
Key adverse reaction signals for colesevelam in male patients.
