# Supplementary material for: Update of safety profile of bile acid sequestrants: A real-world pharmacovigilance study of the FDA adverse event reporting system
Source: PLoS One. 2025 Jul 15;20(7):e0328371. doi: 10.1371/journal.pone.0328371 (PMC12262908; doi:10.1371/journal.pone.0328371)
Supplement: S4 Table — (XLSX) [file pone.0328371.s004.xlsx]

## Sheet: Sheet1
PT	N	Percent(%)	ROR (95% CI)	PRR (χ2)	EBGM (EBGM05)	IC (IC025)
diarrhoea	198	19.3171	4.17 ( 3.61 - 4.81 )	4.03 ( 456.34 )	4.03 ( 3.58 )	2.01 ( 1.8 )
constipation	94	9.17073	5.91 ( 4.82 - 7.25 )	5.81 ( 375.69 )	5.81 ( 4.9 )	2.54 ( 2.24 )
throat irritation	73	7.12195	21.89 ( 17.37 - 27.59 )	21.56 ( 1429.89 )	21.53 ( 17.74 )	4.43 ( 4.09 )
abdominal pain upper	72	7.02439	4.65 ( 3.68 - 5.86 )	4.59 ( 202.78 )	4.59 ( 3.78 )	2.2 ( 1.86 )
abdominal discomfort	62	6.04878	4.9 ( 3.82 - 6.3 )	4.85 ( 190.02 )	4.85 ( 3.93 )	2.28 ( 1.91 )
retching	61	5.95122	38 ( 29.5 - 48.94 )	37.51 ( 2161.62 )	37.39 ( 30.26 )	5.22 ( 4.86 )
dysgeusia	43	4.19512	7.26 ( 5.37 - 9.8 )	7.2 ( 229.74 )	7.2 ( 5.6 )	2.85 ( 2.41 )
choking	42	4.09756	28.54 ( 21.06 - 38.69 )	28.29 ( 1103.54 )	28.23 ( 21.89 )	4.82 ( 4.38 )
flatulence	39	3.80488	9.12 ( 6.65 - 12.5 )	9.05 ( 279.42 )	9.05 ( 6.95 )	3.18 ( 2.72 )
oropharyngeal pain	35	3.41463	4.93 ( 3.54 - 6.88 )	4.9 ( 108.91 )	4.9 ( 3.71 )	2.29 ( 1.81 )
dyspepsia	32	3.12195	4.31 ( 3.04 - 6.1 )	4.29 ( 80.76 )	4.29 ( 3.2 )	2.1 ( 1.6 )
abdominal distension	32	3.12195	4.07 ( 2.87 - 5.76 )	4.04 ( 73.43 )	4.04 ( 3.02 )	2.02 ( 1.51 )
choking sensation	28	2.73171	67.35 ( 46.4 - 97.76 )	66.95 ( 1808.88 )	66.58 ( 48.74 )	6.06 ( 5.52 )
oropharyngeal discomfort	23	2.2439	36.53 ( 24.24 - 55.07 )	36.36 ( 788.48 )	36.25 ( 25.71 )	5.18 ( 4.59 )
dysphagia	22	2.14634	3.04 ( 2 - 4.63 )	3.03 ( 30.04 )	3.03 ( 2.14 )	1.6 ( 1 )
tooth discolouration	14	1.36585	59.95 ( 35.43 - 101.44 )	59.77 ( 804.96 )	59.47 ( 38.3 )	5.89 ( 5.15 )
oral discomfort	11	1.07317	10.15 ( 5.62 - 18.35 )	10.13 ( 90.46 )	10.12 ( 6.17 )	3.34 ( 2.51 )
throat tightness	10	0.97561	4.82 ( 2.59 - 8.97 )	4.81 ( 30.2 )	4.81 ( 2.86 )	2.27 ( 1.4 )
intestinal obstruction	10	0.97561	3.59 ( 1.93 - 6.68 )	3.58 ( 18.64 )	3.58 ( 2.13 )	1.84 ( 0.97 )
reaction to excipient	9	0.878049	52.59 ( 27.3 - 101.28 )	52.49 ( 452.55 )	52.26 ( 30.2 )	5.71 ( 4.79 )
abnormal faeces	9	0.878049	14.32 ( 7.45 - 27.56 )	14.3 ( 111.19 )	14.28 ( 8.26 )	3.84 ( 2.92 )
frequent bowel movements	8	0.780488	4.06 ( 2.03 - 8.13 )	4.06 ( 18.43 )	4.06 ( 2.27 )	2.02 ( 1.06 )
pharyngeal oedema	7	0.682927	5.39 ( 2.57 - 11.31 )	5.38 ( 24.95 )	5.38 ( 2.89 )	2.43 ( 1.41 )
faeces discoloured	7	0.682927	4.13 ( 1.97 - 8.68 )	4.13 ( 16.61 )	4.13 ( 2.22 )	2.05 ( 1.02 )
faeces soft	6	0.585366	11.53 ( 5.18 - 25.7 )	11.52 ( 57.59 )	11.51 ( 5.89 )	3.52 ( 2.43 )
coagulopathy	6	0.585366	4.59 ( 2.06 - 10.23 )	4.59 ( 16.84 )	4.59 ( 2.35 )	2.2 ( 1.11 )
eructation	6	0.585366	4.58 ( 2.06 - 10.21 )	4.58 ( 16.79 )	4.58 ( 2.34 )	2.19 ( 1.1 )
gastrointestinal sounds abnormal	5	0.487805	14.22 ( 5.91 - 34.2 )	14.21 ( 61.32 )	14.19 ( 6.81 )	3.83 ( 2.65 )
anorectal discomfort	5	0.487805	12.06 ( 5.02 - 29.01 )	12.05 ( 50.63 )	12.04 ( 5.78 )	3.59 ( 2.41 )
vitamin K deficiency	4	0.390244	143.68 ( 53.58 - 385.3 )	143.56 ( 559.38 )	141.83 ( 62.13 )	7.15 ( 5.85 )
acidosis hyperchloraemic	4	0.390244	96.08 ( 35.9 - 257.15 )	96 ( 372.98 )	95.23 ( 41.78 )	6.57 ( 5.28 )
proctalgia	4	0.390244	8.09 ( 3.03 - 21.57 )	8.08 ( 24.81 )	8.08 ( 3.56 )	3.01 ( 1.72 )
gastrointestinal pain	4	0.390244	4.86 ( 1.82 - 12.96 )	4.86 ( 12.25 )	4.86 ( 2.14 )	2.28 ( 0.99 )
tooth fracture	4	0.390244	4.62 ( 1.73 - 12.31 )	4.62 ( 11.33 )	4.61 ( 2.03 )	2.21 ( 0.91 )
crystal deposit intestine	3	0.292683	201.24 ( 64.25 - 630.28 )	201.11 ( 587.21 )	197.71 ( 76.06 )	7.63 ( 6.17 )
coating in mouth	3	0.292683	74.34 ( 23.88 - 231.42 )	74.29 ( 215.55 )	73.83 ( 28.55 )	6.21 ( 4.76 )
weight gain poor	3	0.292683	17.41 ( 5.61 - 54.05 )	17.4 ( 46.31 )	17.38 ( 6.73 )	4.12 ( 2.67 )
pharyngeal erythema	3	0.292683	16.82 ( 5.42 - 52.21 )	16.81 ( 44.54 )	16.78 ( 6.51 )	4.07 ( 2.62 )
blood phosphorus increased	3	0.292683	14.59 ( 4.7 - 45.28 )	14.58 ( 37.9 )	14.56 ( 5.64 )	3.86 ( 2.42 )
regurgitation	3	0.292683	11.69 ( 3.77 - 36.28 )	11.68 ( 29.28 )	11.67 ( 4.53 )	3.55 ( 2.1 )
glossitis	3	0.292683	10.85 ( 3.5 - 33.66 )	10.84 ( 26.77 )	10.83 ( 4.2 )	3.44 ( 1.99 )
faeces hard	3	0.292683	10.45 ( 3.37 - 32.43 )	10.45 ( 25.6 )	10.44 ( 4.05 )	3.38 ( 1.94 )
oesophageal pain	3	0.292683	9.62 ( 3.1 - 29.85 )	9.61 ( 23.13 )	9.61 ( 3.72 )	3.26 ( 1.82 )
mouth swelling	3	0.292683	6.84 ( 2.21 - 21.23 )	6.84 ( 14.95 )	6.84 ( 2.65 )	2.77 ( 1.33 )
urine odour abnormal	3	0.292683	6.5 ( 2.1 - 20.17 )	6.5 ( 13.95 )	6.49 ( 2.52 )	2.7 ( 1.26 )
bowel movement irregularity	3	0.292683	5.3 ( 1.71 - 16.45 )	5.3 ( 10.46 )	5.3 ( 2.05 )	2.4 ( 0.96 )
Key adverse reaction signals for cholestyramine in FAERS.

## Sheet: Sheet2
PT	N	Percent(%)	ROR (95% CI)	PRR (χ2)	EBGM (EBGM05)	IC (IC025)
dysphagia	57	24.8908	21.51 ( 16.52 - 28.01 )	20.84 ( 1077.68 )	20.83 ( 16.7 )	4.38 ( 4 )
choking	37	16.1572	67.44 ( 48.68 - 93.44 )	66.04 ( 2365.84 )	65.9 ( 50.17 )	6.04 ( 5.57 )
constipation	35	15.2838	5.83 ( 4.17 - 8.15 )	5.73 ( 137.25 )	5.73 ( 4.33 )	2.52 ( 2.03 )
flatulence	20	8.73362	12.43 ( 8 - 19.32 )	12.3 ( 207.73 )	12.3 ( 8.5 )	3.62 ( 2.99 )
abdominal distension	17	7.42358	5.74 ( 3.56 - 9.25 )	5.69 ( 65.88 )	5.69 ( 3.82 )	2.51 ( 1.83 )
abdominal discomfort	17	7.42358	3.55 ( 2.2 - 5.72 )	3.52 ( 30.82 )	3.52 ( 2.36 )	1.82 ( 1.13 )
dyspepsia	11	4.80349	3.92 ( 2.17 - 7.1 )	3.9 ( 23.81 )	3.9 ( 2.38 )	1.97 ( 1.13 )
throat irritation	9	3.93013	7.07 ( 3.67 - 13.6 )	7.03 ( 46.61 )	7.03 ( 4.07 )	2.81 ( 1.9 )
retching	6	2.62009	9.78 ( 4.39 - 21.8 )	9.75 ( 47.12 )	9.75 ( 4.98 )	3.29 ( 2.19 )
odynophagia	5	2.18341	29.86 ( 12.41 - 71.87 )	29.78 ( 138.96 )	29.75 ( 14.27 )	4.9 ( 3.71 )
intestinal obstruction	5	2.18341	4.76 ( 1.98 - 11.45 )	4.75 ( 14.81 )	4.75 ( 2.28 )	2.25 ( 1.07 )
eructation	4	1.74672	8.11 ( 3.04 - 21.63 )	8.09 ( 24.86 )	8.09 ( 3.56 )	3.02 ( 1.72 )
urine odour abnormal	3	1.31004	17.25 ( 5.56 - 53.54 )	17.22 ( 45.81 )	17.21 ( 6.67 )	4.11 ( 2.66 )
haemorrhoids	3	1.31004	5.24 ( 1.69 - 16.27 )	5.24 ( 10.28 )	5.23 ( 2.03 )	2.39 ( 0.94 )
Key adverse reaction signals for colestipol in FAERS.

## Sheet: Sheet3
PT	N	Percent(%)	ROR (95% CI)	PRR (χ2)	EBGM (EBGM05)	IC (IC025)
constipation	252	22.4	10.05 ( 8.86 - 11.4 )	9.74 ( 1981.58 )	9.73 ( 8.76 )	3.28 ( 3.1 )
dysphagia	121	10.7556	10.59 ( 8.85 - 12.68 )	10.44 ( 1032.68 )	10.42 ( 8.97 )	3.38 ( 3.12 )
myalgia	99	8.8	4.74 ( 3.89 - 5.78 )	4.69 ( 287.94 )	4.69 ( 3.97 )	2.23 ( 1.94 )
abdominal discomfort	87	7.73333	4.29 ( 3.47 - 5.3 )	4.25 ( 217.02 )	4.25 ( 3.56 )	2.09 ( 1.78 )
dyspepsia	78	6.93333	6.59 ( 5.27 - 8.24 )	6.53 ( 365.73 )	6.53 ( 5.42 )	2.71 ( 2.38 )
muscle spasms	78	6.93333	3.43 ( 2.74 - 4.29 )	3.41 ( 132.89 )	3.4 ( 2.82 )	1.77 ( 1.44 )
abdominal distension	65	5.77778	5.17 ( 4.05 - 6.6 )	5.13 ( 216.62 )	5.13 ( 4.18 )	2.36 ( 2 )
abdominal pain upper	65	5.77778	2.6 ( 2.04 - 3.32 )	2.59 ( 63.57 )	2.59 ( 2.11 )	1.37 ( 1.02 )
flatulence	60	5.33333	8.77 ( 6.8 - 11.31 )	8.71 ( 409.1 )	8.7 ( 7.03 )	3.12 ( 2.75 )
gastrooesophageal reflux disease	39	3.46667	4.01 ( 2.92 - 5.49 )	3.99 ( 87.44 )	3.99 ( 3.06 )	2 ( 1.54 )
choking	20	1.77778	8.43 ( 5.43 - 13.07 )	8.41 ( 130.41 )	8.4 ( 5.82 )	3.07 ( 2.44 )
retching	17	1.51111	6.53 ( 4.06 - 10.51 )	6.52 ( 79.34 )	6.51 ( 4.37 )	2.7 ( 2.02 )
blood creatine phosphokinase increased	17	1.51111	4.49 ( 2.79 - 7.23 )	4.48 ( 45.97 )	4.48 ( 3.01 )	2.16 ( 1.48 )
eructation	13	1.15556	6.21 ( 3.6 - 10.71 )	6.2 ( 56.7 )	6.2 ( 3.93 )	2.63 ( 1.86 )
swollen tongue	13	1.15556	3.34 ( 1.94 - 5.76 )	3.34 ( 21.29 )	3.34 ( 2.12 )	1.74 ( 0.97 )
oesophageal obstruction	12	1.06667	119.01 ( 67.24 - 210.61 )	118.82 ( 1379.42 )	116.93 ( 72.52 )	6.87 ( 6.06 )
glaucoma	11	0.977778	4.61 ( 2.55 - 8.33 )	4.6 ( 31.02 )	4.6 ( 2.8 )	2.2 ( 1.37 )
faecaloma	8	0.711111	12.42 ( 6.21 - 24.86 )	12.41 ( 83.78 )	12.39 ( 6.93 )	3.63 ( 2.67 )
sensation of foreign body	8	0.711111	7.91 ( 3.96 - 15.84 )	7.91 ( 48.22 )	7.9 ( 4.42 )	2.98 ( 2.02 )
muscle disorder	8	0.711111	7.75 ( 3.88 - 15.52 )	7.75 ( 46.97 )	7.74 ( 4.33 )	2.95 ( 1.99 )
gastrointestinal pain	8	0.711111	6.08 ( 3.04 - 12.16 )	6.07 ( 33.88 )	6.07 ( 3.4 )	2.6 ( 1.64 )
oesophageal pain	6	0.533333	12.03 ( 5.4 - 26.81 )	12.02 ( 60.54 )	12 ( 6.14 )	3.59 ( 2.49 )
bowel movement irregularity	5	0.444444	5.52 ( 2.3 - 13.27 )	5.52 ( 18.49 )	5.51 ( 2.65 )	2.46 ( 1.28 )
abnormal faeces	5	0.444444	4.96 ( 2.06 - 11.93 )	4.96 ( 15.8 )	4.96 ( 2.38 )	2.31 ( 1.13 )
faeces hard	4	0.355556	8.71 ( 3.27 - 23.22 )	8.7 ( 27.24 )	8.69 ( 3.83 )	3.12 ( 1.83 )
gastrointestinal motility disorder	4	0.355556	6.3 ( 2.36 - 16.79 )	6.3 ( 17.8 )	6.29 ( 2.77 )	2.65 ( 1.36 )
malabsorption	4	0.355556	6.28 ( 2.36 - 16.75 )	6.28 ( 17.74 )	6.27 ( 2.76 )	2.65 ( 1.36 )
myoglobin blood increased	3	0.266667	14.95 ( 4.81 - 46.42 )	14.94 ( 38.95 )	14.91 ( 5.78 )	3.9 ( 2.45 )
oesophageal spasm	3	0.266667	12.97 ( 4.18 - 40.27 )	12.97 ( 33.07 )	12.95 ( 5.02 )	3.69 ( 2.25 )
brain natriuretic peptide increased	3	0.266667	7.81 ( 2.52 - 24.22 )	7.8 ( 17.77 )	7.8 ( 3.02 )	2.96 ( 1.52 )
potentiating drug interaction	3	0.266667	7.63 ( 2.46 - 23.66 )	7.62 ( 17.24 )	7.62 ( 2.95 )	2.93 ( 1.48 )
regurgitation	3	0.266667	7.3 ( 2.35 - 22.66 )	7.3 ( 16.29 )	7.29 ( 2.83 )	2.87 ( 1.42 )
tongue discolouration	3	0.266667	5.29 ( 1.7 - 16.41 )	5.29 ( 10.42 )	5.28 ( 2.05 )	2.4 ( 0.96 )
Key adverse reaction signals for colesevelam in FAERS.
