# Supplementary material for: Update of safety profile of bile acid sequestrants: A real-world pharmacovigilance study of the FDA adverse event reporting system
Source: PLoS One. 2025 Jul 15;20(7):e0328371. doi: 10.1371/journal.pone.0328371 (PMC12262908; doi:10.1371/journal.pone.0328371)
Supplement: S5 Table — (XLSX) [file pone.0328371.s005.xlsx]

## Sheet: Sheet1
Drug	n
paracetamol	726
methotrexate	646
atorvastatin	447
adalimumab	243
rituximab	223
lamotrigine	203
amoxicillin	194
nivolumab	187
ibuprofen	187
remdesivir	187
trastuzumab	184
etanercept	180
valproic acid	175
bevacizumab	175
lamivudine	167
simvastatin	166
rosuvastatin	158
duloxetine	155
tocilizumab	151
paclitaxel	151
leflunomide	150
ritonavir	147
infliximab	143
mycophenolic acid	140
pembrolizumab	138
tacrolimus	137
letrozole	136
fingolimod	136
tenofovir	135
olanzapine	133
carboplatin	129
ciclosporin	122
doxorubicin	120
clavulanic acid	118
ribociclib	118
metformin	116
deferasirox	111
azithromycin	110
levetiracetam	109
rivaroxaban	109
gemcitabine	104
vancomycin	100
pazopanib	93
emtricitabine	93
onasemnogene abeparvovec	93
imatinib	92
rifampicin	92
amiodarone	91
ustekinumab	91
quetiapine	89
bosentan	88
levofloxacin	88
diclofenac	88
atezolizumab	88
capecitabine	86
pantoprazole	86
tramadol	82
cyclophosphamide	82
carbamazepine	81
pregabalin	81
prednisolone	79
cytarabine	78
risperidone	75
methylprednisolone	75
venlafaxine	74
lenalidomide	73
ezetimibe	73
zoledronic acid	71
abacavir	71
ribavirin	71
fulvestrant	70
ruxolitinib	70
nintedanib	69
aripiprazole	68
cabozantinib	68
amlodipine	67
nilotinib	67
clopidogrel	65
secukinumab	65
everolimus	64
voriconazole	64
enoxaparin	63
ciprofloxacin	63
clozapine	62
sorafenib	62
clarithromycin	61
tolvaptan	61
palbociclib	60
allopurinol	59
crizotinib	59
ceftriaxone	59
omeprazole	58
sofosbuvir	58
apixaban	58
ambrisentan	57
dabigatran	56
ipilimumab	56
aciclovir	56
epirubicin	56
pemetrexed	56
linezolid	56
valsartan	56
docetaxel	55
isotretinoin	54
fenofibrate	54
bortezomib	54
hydroxychloroquine	54
idelalisib	54
nirmatrelvir	54
tazobactam	53
interferon beta-1a	52
irinotecan	52
abiraterone	51
sulfamethoxazole	51
trimethoprim	51
minocycline	51
ibrutinib	51
alectinib	51
isoniazid	50
esomeprazole	50
piperacillin	50
eltrombopag	49
oxaliplatin	48
prednisone	48
sitagliptin	47
sertraline	47
ponatinib	47
peginterferon alfa-2a	47
fluorouracil	47
bupropion	47
anastrozole	46
dexamethasone	46
zidovudine	45
clofarabine	44
doxycycline	44
dolutegravir	44
dronedarone	44
obinutuzumab	44
abatacept	44
regorafenib	43
tofacitinib	42
ethinylestradiol	42
fluconazole	42
blinatumomab	42
mercaptopurine	42
lenvatinib	42
sulfasalazine	41
erlotinib	41
fludarabine	41
ivacaftor	41
escitalopram	40
ramipril	40
hydrochlorothiazide	40
paroxetine	40
terbinafine	40
venetoclax	40
alendronic acid	39
sunitinib	38
teriflunomide	38
moxifloxacin	38
interferon beta-1b	37
efavirenz	37
azathioprine	36
oxycodone	36
trastuzumab emtansine	35
canakinumab	35
mirtazapine	35
macitentan	35
immunoglobulins, unspecified	35
zolpidem	35
temozolomide	34
etoposide	34
lopinavir	34
exemestane	34
natalizumab	34
atazanavir	34
daptomycin	33
dabrafenib	33
itraconazole	33
cisplatin	33
alprazolam	33
denosumab	32
azacitidine	32
brentuximab vedotin	31
pertuzumab	31
trabectedin	31
axicabtagene ciloleucel	31
fluoxetine	30
celecoxib	30
vemurafenib	30
gefitinib	30
meropenem	30
fluvastatin	30
ombitasvir	30
paritaprevir	30
diazepam	30
axitinib	30
cetuximab	30
tislelizumab	30
dasatinib	29
trametinib	29
ceritinib	29
lapatinib	29
montelukast	29
mesalazine	28
alemtuzumab	28
atovaquone	28
dapagliflozin	28
eculizumab	28
ledipasvir	28
bedaquiline	28
sarilumab	28
phenytoin	27
furosemide	27
clindamycin	27
propofol	27
entecavir	27
diphenhydramine	27
teduglutide	27
enzalutamide	26
osimertinib	26
daratumumab	26
simeprevir	25
gabapentin	25
bosutinib	25
proguanil	25
pegaspargase	25
pyrazinamide	25
cefuroxime	25
sacubitril	25
cannabidiol	25
tezacaftor	25
olmesartan	24
vedolizumab	24
ondansetron	24
filgrastim	24
tigecycline	24
telithromycin	24
paliperidone	23
antithymocyte immunoglobulin	23
naproxen	23
warfarin	23
darunavir	23
metronidazole	23
candesartan	23
pravastatin	23
gilteritinib	23
bictegravir	23
morphine	22
oseltamivir	22
vincristine	22
citalopram	22
fentanyl	22
orlistat	22
ocrelizumab	22
abemaciclib	22
baricitinib	22
elexacaftor	22
telaprevir	21
omalizumab	21
fumaric acid	21
metoprolol	21
etonogestrel	21
nevirapine	21
nitrofurantoin	21
durvalumab	21
methylphenidate	21
rilpivirine	21
ranitidine	21
pirfenidone	21
budesonide	21
valaciclovir	21
tagraxofusp	21
levonorgestrel	20
ticagrelor	20
tamsulosin	20
sirolimus	20
caspofungin	20
busulfan	20
golimumab	20
raltegravir	20
anakinra	20
bisoprolol	19
glatiramer	19
atenolol	19
posaconazole	19
buprenorphine	19
oxcarbazepine	19
certolizumab	19
pralsetinib	19
fluticasone	18
ceftazidime	18
bendamustine	18
fondaparinux	18
levothyroxine	18
verapamil	18
irbesartan	17
teriparatide	17
acetylsalicylic acid	17
octreotide	17
ropinirole	17
upadacitinib	17
rosiglitazone	17
lacosamide	16
ketoconazole	16
lomitapide	16
peginterferon alfa-2b	16
sodium chloride	16
evolocumab	16
cobicistat	16
haloperidol	16
glyceryl trinitrate	16
romiplostim	16
lansoprazole	16
adefovir	15
pomalidomide	15
amphotericin b	15
olaparib	15
albendazole	15
sildenafil	15
estradiol	15
drospirenone	15
vismodegib	14
finasteride	14
somatropin	14
liraglutide	14
exenatide	14
clonazepam	14
cetirizine	14
colchicine	14
insulin	14
velpatasvir	14
ketamine	14
sotorasib	14
risankizumab	14
trastuzumab deruxtecan	14
belimumab	13
iron	13
melphalan	13
intrauterine contraceptive device	13
heparin	13
bcg vaccine	13
brigatinib	13
carfilzomib	12
dutasteride	12
panitumumab	12
dulaglutide	12
alirocumab	12
memantine	12
rucaparib	12
risedronic acid	12
encorafenib	12
enfortumab vedotin	12
rofecoxib	12
saquinavir	12
salmeterol	11
afatinib	11
acitretin	11
donepezil	11
daunorubicin	11
cobimetinib	11
saxagliptin	11
elvitegravir	11
elbasvir	11
lorazepam	11
carbidopa	11
levodopa	11
cefotaxime	11
hydroxyzine	11
semaglutide	11
fosamprenavir	11
cinacalcet	10
spironolactone	10
basiliximab	10
folinic acid	10
stavudine	10
empagliflozin	10
cefepime	10
loperamide	10
leuprorelin	10
dalteparin	10
varenicline	10
rivastigmine	10
grazoprevir	10
isavuconazole	10
dupilumab	10
gemtuzumab ozogamicin	10
cladribine	10
desloratadine	10
ethiodized oil	10
tisagenlecleucel	10
cemiplimab	10
ibandronic acid	10
casirivimab	10
S5 Table. Drug-related elevated transaminases in FAERS.
